# Supplementary material for: Over-exploitation of natural resources is followed by inevitable declines in economic growth and discount rate
Source: Nat Commun. 2019 Mar 29;10:1419. doi: 10.1038/s41467-019-09246-2 (PMC6440997; doi:10.1038/s41467-019-09246-2)
Supplement: Supplementary file 3 — Source Data [file 41467_2019_9246_MOESM3_ESM.xlsx]

## Sheet: Figures 2, 3
Source Data
Over-exploitation of natural resources is followed by inevitable declines in economic growth and discount rate
Adam Lampert
This file includes all the parameter values used to generate the results shown in the figures.
This file includes two sheets, one for Figures 2, 3 and one for Figures 4, 5.
Figure 2 (all panels)	parameter	α	gc	gf	λ	C1(x)	C2(x)	μ	γ	η	ρ	x1(0)	x2(0)	β(0)	c(0)
	value	0.02	0.1	0.025	1.2	1	1.3-0.2x	0.25	0.5	2	0	1	1.6	1	0.005
	units	(year)-1	(year)-1	(year)-1	(unitless)	consumption (area)-1	consumption (area)-1	(unitless)	(unitless)	(unitless)	(year)-1	area	area	consumption	consumption
Figure 2A,C	parameter	u(c,f)
	value	Eq. B2
	units	(year)-1
Figure 2B,D	parameter	u(c,f)
	value	Eq. B10
	units	(year)-1
Figure 3	The paramerer values used in Figure 3 are the same as those used in Figure 2A,C
Figure 5 (all panels)	Paramerers are the same as in Fig. 4 (all panels)
Figure 5A	parameter	u(c,f)
	value	Eq. B2
	units	(year)-1
Figure 5B	parameter	u(c,f)
	value	Eq. B2
	units	(year)-1

## Sheet: Figures 4, 5
Figure 4 (all panels)	parameter	gc	C1(x)	C2(x)	μ	γ	η	β(0)	c(0)
	value	0.02	0	0	0.15	0.5	2	1	1
	units	(year)-1	consumption (area)-1	consumption (area)-1	(unitless)	(unitless)	(unitless)	consumption	consumption
Figure 4A	parameter	gf	u(c,f)	α	x1(0)+x2(0)	(the last two parameters are used only for the scenarios)
	value	0.002	Eq. B2	0.02	5
	units	(year)-1	(year)-1	(year)-1	area
Figure 4B	parameter	gf	u(c,f)
	value	0.002	Eq. B10
	units	(year)-1	(year)-1
Figure 4C	parameter	gf	u(c,f)
	value	0.01	Eq. B2
	units	(year)-1	(year)-1
Figure 4D	parameter	gf	u(c,f)
	value	0.01	Eq. B10
	units	(year)-1	(year)-1
Figure 5	The paramerer values used in Figure 5 are the same as those described in Figure 4 (all panels)
Figure 5A	parameter	u(c,f)
	value	Eq. B2
	units	(year)-1
Figure 5B	parameter	u(c,f)
	value	Eq. B10
	units	(year)-1
